# Supplementary material for: Staphylococcus aureus and Methicillin-Resistant Coagulase-Negative Staphylococci in Nostrils and Buccal Mucosa of Healthy Camels Used for Recreational Purposes
Source: Animals (Basel). 2022 May 13;12(10):1255. doi: 10.3390/ani12101255 (PMC9138023; doi:10.3390/ani12101255)
Supplement: Supplementary file 1 [file animals-12-01255-s001.zip]

Archive with 1 entries (1 files):
- animals-1677080-supplementary.pdf
